# Supplementary material for: Detectable Changes in The Blood Transcriptome Are Present after Two Weeks of Antituberculosis Therapy
Source: PLoS One. 2012 Oct 2;7(10):e46191. doi: 10.1371/journal.pone.0046191 (PMC3462772; doi:10.1371/journal.pone.0046191)
Supplement: Table S1 — Summary of demographics and clinical data. (1A) South Africa 2011 cohort. Of the 29 untreated active TB patients, 16 were also included in our previous Berry et al study [11]. Of the 38 untreated latent TB patients, 17 were also included in our previous Berry et al study [11]. For this present study all untreated samples were processed again alongside all the other samples. (1B) UK 2011 cohort. (XLSX) [file pone.0046191.s004.xlsx]

## Sheet: Sheet1
Table S1A
Column1	Total	Gender (total males)	Ethnicity	Age (av. & ranges, yrs)	Previous TB (total no.)	Productive cough (total no.)	Smear +ve (total no.)	Night sweats (total no.)	Weight loss (total no.)	Chest x-ray performed (total no.)
Active TB Cohort	29	19	29 Black African	34 (21-65)	6	29	28	25	28	1 (1/1 abnormal)
Latent TB Cohort	38	17	38 Black African	22 (18-44)	0	0	N/A	0	0	Not done
Table S1B
Column1	Total	Gender (total males)	Ethnicity	Age (av. & ranges, yrs)	Previous TB (total no.)	Productive cough (total no.)	Smear +ve (total no.)	Night sweats (total no.)	Weight loss (total no.)	Chest x-ray performed (total no.)
Active TB Cohort	8	3	2 Black African, 3 ISC*, 2 SE Asian**, 1 Caucasian	343 (19-67)	0	6	4	4	4	8 (7/8 abnorma)
