# Supplementary material for: Detectable Changes in The Blood Transcriptome Are Present after Two Weeks of Antituberculosis Therapy
Source: PLoS One. 2012 Oct 2;7(10):e46191. doi: 10.1371/journal.pone.0046191 (PMC3462772; doi:10.1371/journal.pone.0046191)
Supplement: Table S2 — List of the 664 transcripts in the active-TB transcriptional signature. (XLSX) [file pone.0046191.s005.xlsx]

## Sheet: 664
Active TB 664-transcript signature
ProbeID	Symbol	Entrez_Gene_ID
4730168	SARS2	54938
2900224	ENTPD4	9583
5360398	ERI1	90459
7560114	KLHDC8B	200942
160612	MGLL	11343
2190349	KCNJ15	3772
1500309
5860669	LOC100170939	100170939
5700725	EPSTI1	94240
3450114	FAM69B	138311
6100356	ALPL	249
5220538	WDFY3	23001
1340039	TFPI	7035
4850731	TFPI	7035
2070646	GPR84	53831
6650176	TRMT11	60487
520162	HPSE	10855
3850440	FCER1G	2207
130181	ANKRD22	118932
620136	LILRA5	353514
4120164	LOC650116	650116
4290368	PSTPIP2	9050
2630195	VAMP5	10791
5570398	FCGR1C	100132417
770167	CD79B	974
2370228	CCDC65	85478
510184	LOC646434	646434
6620209	FCGR1B	2210
5960156	MOBK1B	55233
7560201	NOC3L	64318
130609	FCGBP	8857
2230575	LOC642267	642267
3990010
3800600	MAGED1	9500
1510364	GBP5	115362
1340241	C5	727
670202	SESTD1	91404
6370768	ETV7	51513
3440095	PSG3	5671
4890382	ILVBL	10994
50445	LOC728262	728262
6580041	GNLY	10578
580347	LOC388572	388572
6250064	IRF1	3659
2850437	LOC441124	441124
4280632	GAS6	2621
1850220	DAPP1	27071
3800753	CDCA7L	55536
1470091	IL15	3600
2490315
1190367	IER3	8870
110639	MAPK14	1432
3450349	CSF2RB	1439
3180220	GPR109B	8843
4610471	HIST2H4B	554313
5890300	DNAJC24	120526
2970201	ABHD2	11057
6560156	DUSP3	1845
270050	ECE1	1889
7570324	ID3	3399
4200669	CR1	1378
3940356	CR1	1378
7560039	TAPBP	6892
5080468	MBOAT2	129642
2030309	SERPING1	710
940369	LOC100129637	100129637
5960731	SOD2	6648
7570196	TSPAN9	10867
3170273	FER1L3	26509
6940164	LBH	81606
4730349	PNKD	25953
4780044	LOC389386	389386
580343	ZNF540	163255
5360064	GNLY	10578
6650100	WDR36	134430
4810468	SELP	6403
610598	CHI3L2	1117
5130025	LOC100134703	100134703
4250082	CHD6	84181
4120561	LIMK2	3985
7050370	ANKRD9	122416
940220	NOD2	64127
3360491	MCTP1	79772
4010139	BANK1	55024
2230678	ACACB	32
3610719	SAMD3	154075
1030167	SAMD3	154075
4670592	MYOF	26509
2650093	NFAT5	10725
2680050	SIRPG	55423
730008
1450139	FCGR3B	2215
7160148	ZNF329	79673
6550382	CAMKK2	10645
5420646	CETP	1071
3830220	UBASH3A	53347
1470639	LOC100129905	100129905
1510619	LOC100129905	100129905
5560246	TPM1	7168
5360156	IFITM1	8519
3830228	GPR109A	338442
2510220	IFI35	3430
1470382	IRF7	3665
6400176	IRF7	3665
3400392	FPR2	2358
5310445	KREMEN1	83999
3390301	KREMEN1	83999
5310754	VNN1	8876
6840035	GBP1	2633
2190148	GBP1	2633
240053	GCH1	2643
5220706	FLJ33630	644873
3800398	FBXO6	26270
5900524	LACTB	114294
1570367	IL18R1	8809
840037
780324	ZNF337	26152
650753	AFF3	3899
1430711	KLF12	11278
4860280
520553	NCALD	83988
1400373	SLA	6503
3310682	DOCK5	80005
1570129	TRAFD1	10906
3440377	PCGF5	84333
6200577	CREB5	9586
4730059	BATF2	116071
3420241	SLC2A14	144195
7050519	CLEC4D	338339
7510647	CACNA1E	777
2570328	TRIB2	28951
70180	LOC100133823	100133823
4640768	VPREB3	29802
4480279	2001-09-01	1731
2450392	LOC642780	642780
2630224	LOC93622	93622
3840092	PFAS	5198
2340327	CD320	51293
620019	RPS26P10	401470
1070189	AXIN2	8313
6510735	DDX60L	91351
730528	PLAUR	5329
5050382	SPARC	6678
4150014	CEACAM1	634
5700753	CEACAM1	634
1980768	SIAH2	6478
5960343	PRIC285	85441
6560152	PPP2R3A	5523
1820725	LRRK2	120892
3520291	LRRK2	120892
4390398	LCN2	3934
1240097	BAZ1A	11177
2650113	NR1I2	8856
3610647	URG4	55665
10440	MARS2	92935
2750575
6200193	TncRNA	283131
3460053	SIPA1L2	57568
6100347	PTPRE	5791
6840246	CTSA	5476
1580435	TGM2	7052
2970575	CCL4L2	388372
7400487
1510026	FLVCR2	55640
3420593	LMNB1	4001
6660368	MAP4K1	11184
6450692	PSMB9	5698
4780128	ATF3	467
5050347	CD5	921
5310411	H2AFJ	55766
6590131	HP	3240
3420228	PPP1R13B	23368
6110630	HIST1H2BK	85236
5050402	HIST1H2BK	85236
4670414	TMEM140	55281
6330471	BLK	640
2190019	CD160	11126
1340403	LOC100128460	100128460
7210136	CD19	930
3440360	ZNF438	220929
2810470	C6orf25	80739
4850168	SLC22A4	6583
6480059	ACTA2	59
3780709	KIAA1632	57724
6100136	CASP4	837
6040398	SLC22A4	6583
5910543	GLOD4	51031
2710452	POU2AF1	5450
6420750	TLR2	7097
6590669	RAB24	53917
5910300	RAB24	53917
2760689	MAGEE1	57692
540091	STEAP4	79689
3420373	SOD2	6648
6280458	BCL6	604
5050086	MPL	4352
1660681	CCDC102A	92922
1410278	PF4V1	5197
4250630	KLRF1	51348
630255	LOC652578	652578
6900014	PHAX	51808
5890075	LIN7A	8825
3360431	ZAK	51776
7570184	LOC283663	283663
5390328	KCNJ15	3772
1050215	KCNJ15	3772
4570164	LOC389386	389386
6020097	SERPINA1	5265
3850202	IGSF6	10261
620403	LOC400759	400759
6280470	LOC728519	728519
2630577	CAV2	858
5570114	GADD45G	10912
1300139	GNG7	2788
2710091	FCGR2C	9103
6840020	TNFSF13B	10673
5490743	KIF1B	23095
2360719	IRAK3	11213
4880537	LIMA1	51474
1050020	NLRC4	58484
450753	HIST1H2BC	8347
5870192	SKAP1	8631
2070193	LOC100128805	100128805
3390121	CASP5	838
5890386	LOC642103	642103
1010544	GAR1	54433
2060047	B4GALT5	9334
4760433	C16orf7	9605
2370255	ALDH18A1	5832
20441
130433	CTTN	2017
2320689	LOC653610	653610
5130767	MAPK14	1432
5700615	LOC100129552	100129552
2480544	KCNMB1	3779
3370086	P2RX7	5027
840685	IL1B	3553
6450397	CCNB1IP1	57820
4490403	IQCB1	9657
4230678	HIST2H2BE	8349
1260270	AIM2	9447
6400414	LOC650546	650546
4180148	LOC650546	650546
1980184	P2RY10	27334
3450044	LOC100128485	100128485
4860681	GUCY1A3	2982
6760148	CLEC2D	29121
290730	HIST1H2BD	3017
6200669	HIST1H2BD	3017
5390427	NAIP	4671
5340240	NAIP	4671
7550358	NELL2	4753
5810136	SLAMF1	6504
4860600	MAPK14	1432
6940402	CUTL1	1523
2810064	BTLA	151888
1010360	GCH1	2643
1170653	PDGFA	5154
2230538	LRRN3	54674
5810598
5270377	LOC728790	728790
1510735	NTN3	4917
4880010	ZBP1	81030
4010270	LOC440731	440731
60470	STX11	8676
5910019	C1QB	713
6620630	XK	7504
6580717	ZMYND15	84225
5360093	SECTM1	6398
5290647	CXCR5	643
3890400	CXCR5	643
460438	FAS	355
2710709	FCGR1B	2210
4040037	EBI2	1880
4490520	EBI2	1880
3800050	ADCY3	109
6450154	LSS	4047
830440	TLR5	7100
3060523	NAMPT	10135
1260482	GZMK	3003
5560270	CARD17	440068
3930368	CARD17	440068
7320731	MAP3K4	4216
4230735	FAM129A	116496
7160750	MIIP	60672
6480064	POLR1E	64425
4290056	C17orf60	284021
3190053	LOC642816	642816
360132	LHFPL2	10184
1050025	CR1	1378
3840215	FAM102A	399665
1850546	FAM102A	399665
4220592	CACNA2D3	55799
4070538	TDP1	55775
6450326	CHMP5	51510
4640427	HIATL1	84641
6420594	TIFA	92610
1300192	ARL4C	10123
5220767	FLNB	2317
6650482	EPHA4	2043
1070367	C19orf59	199675
6020523	PPP2R2B	5521
4260017	CDK5RAP2	55755
3890609	PLSCR1	5359
1050292	GP9	2815
6480630	ATP9A	10079
870202	TNFSF10	8743
3780382	DKFZp761E198	91056
5560280	SAMD14	201191
4150692	PARP14	54625
3310025	OCIAD2	132299
5700735	PARP9	83666
3140707	PARP9	83666
1940132	CD151	977
4640270	SIGLEC5	8778
2810471	PTGDR	5729
1030431	ACSL1	2180
3360132	SNX20	124460
1050068	F2RL1	2150
5810047	F2RL1	2150
5560075	MFGE8	4240
2470601	IL1RN	3557
3120474	KIAA1671	85379
6900521	PHTF1	10745
3190521	MS4A1	931
60719	KCNJ2	3759
5340767	CEACAM1	634
3370577	APP	351
650110	APP	351
450189	XAF1	54739
7610440	XAF1	54739
1940373	ZNF831	128611
6270040	ZNF831	128611
2710646	MSRB2	22921
6380411	IKZF3	22806
380050	RHBDF2	79651
6200019	KLRB1	3820
4810768	S1PR1	1901
3310341	FYB	2533
4260725	CD79B	974
990470	LOC651738	651738
670603	PLAGL1	5325
3310376	TIMM10	26519
150626	LOC641710	641710
7610598	TRAF5	7188
7330392	TAP1	6890
6770070	FCRL2	79368
7000474	RALGAPA1	253959
7400025	MTP18	51537
1010170	BACH1	571
6280301	LOC643313	643313
1570358	APOL2	23780
3370066	APOL2	23780
2140382	PASK	23178
6510707	FER1L3	26509
3800019	NCR3	259197
4210753	CD8B	926
3830433
1710553	HSPA6	3310
5290369	USP32	84669
4150543	FPR2	2358
2030678	HIST2H2AB	317772
770253	KIAA1618	57714
50136	CMTM5	116173
2600739	VRK1	7443
4290619	CREB5	9586
3420026	FAS	355
2030209	MTF1	4520
1260192	QKI	9444
7160066	C20orf196	149840
7050382	CASP1	834
5310437	MYL9	10398
2480327	MYL9	10398
1580750	LOC100130828	100130828
5340468	ITGA2B	3674
1010246	IFI6	2537
2140020	LIMK2	3985
3390048	LIMK2	3985
5910632	SMARCD3	6604
5570180	LCK	3932
3170136	SAMD9L	219285
5260349	NGFRAP1	27018
6860220	NGFRAP1	27018
4760601	LOC728014	728014
3940041	SIRPG	55423
4900747	C11orf75	56935
2030148	WDR54	84058
6400332	CNIH4	29097
3170703	LY9	4063
1240358	RAB20	55647
1990300	SOCS1	8651
7040477	PLOD2	5352
7200338	BMP2K	55589
1470685	ITGB3	3690
630315	DHRS9	10170
3800707	XPO4	64328
620167	FCRL3	115352
540382	RSAD1	55316
6760286
4290148	HIST2H2AA4	723790
1780440	CD79A	973
3130220	TMEM158	25907
3290292	LAP3	51056
830341	TBRG4	9238
4900435	TNFSF13B	10673
1240553	SESN1	27244
4850592	P2RY14	9934
4610241	P2RY14	9934
1340364	P2RY14	9934
6560072
6510170	IFIT3	3437
1500280	IFIT3	3437
4180544	ROPN1L	83853
3290044	TTC27	55622
610358	PGS1	9489
2190184	PRSS23	11098
1400689	JAM3	83700
7050458	DBP	1628
2190121	GGA2	23062
7570575	LOC642788	642788
540390	ALPK1	80216
5080601	COBLL1	22837
6860639	ATPGD1	57571
2070369	TREML1	340205
4890092	TSEN54	283989
4120053	PFKFB3	5209
2940484	GNB4	59345
4150270	ANKRD22	118932
6420008	PROS1	5627
4230328	CALD1	800
50706	CD40LG	959
2140524	HIST1H3D	8351
7610113	SLC26A8	116369
5360626	SLC26A8	116369
2070170	UBE2L6	9246
7000368	UBE2L6	9246
6280092	SLC25A23	79085
770088	DTX3L	151636
1980431	DOK3	79930
5310711	FAM160B1	57700
4780068	SULT1B1	27284
5670465	ADM	133
620091	LOC730234	730234
1820592	HIST2H2AA3	8337
610451	HIST2H2AA3	8337
5220142	LIMK2	3985
1050008	MMRN1	22915
670528	GYG1	2992
6960397	EPHX2	2053
2570041	WASF3	10810
2350747	ABLIM3	22885
6060053	LILRA6	79168
2350278	PNOC	5368
4570725	LOC653604	653604
3420523	RHBDF2	79651
3360500	EGF	1950
7000270	PYHIN1	149628
4200754	ST3GAL4	6484
110196	TMEM19	55266
3710086	DHRS12	79758
6980133
6590646	FAM26F	441168
3780193	FCRLA	84824
5290465	CASP7	840
2230241	F13A1	2162
60524	DENND1A	57706
6620161	SPIB	6689
2490463	MXI1	4601
3370400	LOC643313	643313
4260632	PDZD4	57595
4900239	CD274	29126
940274	GK	2710
3940189	JAK2	3717
3850630	HOMER2	9455
6380672	CA4	762
6650242	IFITM3	10410
2470017	LILRB3	11025
1820750	STAT1	6772
4810187	STAT1	6772
7210672	OR2AG1	144125
1260066
6660162	LRG1	116844
3130307	TYMP	1890
6960022	2005-09-01	5413
1450484	HIST1H2BE	8344
990349	MCTP2	55784
2340577	AQP10	89872
7400372	WSB1	26118
3800241	CDH6	1004
6100022	HIST2H2AC	8338
5550474	RAB24	53917
5270520	FAIM3	9214
770348	LOC649260	649260
4610066	TMEM194A	23306
7510537	SCO2	9997
380082	LOC646144	646144
1470470	GPR97	222487
5260424	GPR97	222487
4230441	GPR97	222487
1450301	SLAMF6	114836
2710152	ODF3B	440836
2370743	LOC100132858	100132858
6550259	CD151	977
7400152	P2RY10	27334
6520180	IL18RAP	8807
4890598	BRSK1	84446
6760593	OSBPL10	114884
1440750	S1PR5	53637
1850754	LOC644642	644642
3140487	BMX	660
360343	RHOBTB1	9886
3990224	TNFRSF25	8718
2570079	STAT1	6772
1570424	WNK1	65125
4010681	LOC374443	374443
5360243	ITGB5	3693
2490411	ITGB5	3693
2650114	ITGB5	3693
520086	FCGR1A	2209
2570300	IFI44	10561
130161	LCK	3932
630619	HPSE	10855
6620689	MTHFD2	10797
6290672	LOC728417	728417
2570482	LOC728417	728417
5560471	FCAR	2204
3420259	MIR21	406991
3850246	HOPX	84525
6860164	CLEC1B	51266
3610274	PJA1	64219
2030170	CARD16	114769
870193	SP140	11262
6840390	FBXL16	146330
5570039	LOC728744	728744
4780678	ZAP70	7535
5390204	SCARF1	8578
5310634	FASN	2194
7040181	PFKFB2	5208
5900543	2004-09-01	5414
3710068	WARS	7453
3180528	MMP9	4318
6130075	LOC391769	391769
2650156	TAP2	6891
460463	SMARCD3	6604
1260133	LOC642334	642334
4860753	ASGR2	433
3800576	ASGR2	433
2600747	IFIT2	3433
2480450	GALM	130589
1660246	GNB4	59345
5820491	MAP7	9053
1980524	GBP4	115361
20075	NDUFAF3	25915
3290170	PAAF1	80227
5270674	GPR68	8111
4570441	IFIH1	64135
5810689	PRRG4	79056
3870170	LOC728093	728093
3420128	AP3M2	10947
7650440	BACH2	60468
70753	C9orf123	90871
7100703	LOC100132287	100132287
6220739	GRAMD1B	57476
5890470	CCR6	1235
540484	MGC16384	114130
4920110	GADD45B	4616
2260131	PLCG1	5335
3800402	ESAM	90952
4560746	FCAR	2204
1690044	CA5B	11238
5340646	ASAP2	8853
1440341	C1QC	714
1780600	CD3E	916
1190519	MS4A1	931
270240	SLC26A8	116369
4290037	NOV	4856
7610053	DDX60	55601
4860746	LOC642684	642684
630397	KIAA0319L	79932
5960747	TRIM22	10346
3460014	C4orf18	51313
60093	NCALD	83988
4860224	WARS	7453
1940162	GBP2	2634
1770243	IGF2BP3	10643
4540398	BEND5	79656
4220187	DYSF	8291
2030360	FAM159A	348378
7330142	TGFB1I1	7041
620750	CALD1	800
5550397	APOL6	80830
7040592	ITGAX	3687
520408	IFIT3	3437
4120367	LPCAT2	54947
4070600	ZNF654	55279
430019	LOC391045	391045
4850600	ZNF17	7565
2690670	ACTR5	79913
2000064	CTPS2	56474
1410221	S100A12	6283
6270553	CXCL10	3627
3940685	SIGLEC9	27180
990014	C22orf32	91689
6370414	CLECL1	160365
5890095	LILRA5	353514
1400601	C20orf100	84969
4040187	C6orf190	387357
7650128	ECGF1	1890
6180228	FCRL3	115352
6350131	CTRL	1506
5310451	BCL6	604
7200706	LOXL3	84695
4150369	GK	2710
5340279	LOC100133565	100133565
4250136	LTB4R	1241
6450594	CD79B	974
450202	ELF2	1998
4480615	PEAR1	375033
2260725	MGAM	8972
4670458	2004-09-01	5414
240594	ANXA3	306
6200184	MEGF9	1955
2030551	GPR27	2850
4210253	PTPRJ	5795
4920228	FFAR2	2867
10136	PML	5371
1430068	USF1	7391
3940504	CD79A	973
2810400	KLHL3	26249
1450427	RTP4	64108
60554	PLXNC1	10154
6900528	RHOT1	55288
3610706	BMX	660
7380626	FLJ20273	54502
7510379	SACS	26278
3850441	MAZ	4150
630017	ZNF783	155060
7560593	OSM	5008
6560411	C9orf66	157983
20452	TYMP	1890
4280192	TARP	445347
6840767	FRMD3	257019
6100379	LOC648984	648984
6220671	PLAUR	5329
360475	PLAUR	5329
5420678	LOC100132119	100132119
2970019	HIST1H4H	8365
6370523	KBTBD8	84541
1050050	C9orf45	81571
3780047	GBP6	163351
5910064	TRIM5	85363
4230102	SOCS3	9021
2030403	OLIG1	116448
1090739	LIMS1	3987
6060142	AFF1	4299
3060524	LOC153561	153561
4210544	SELPLG	6404
4810292	CR2	1380
2650605	C4orf18	51313
7400102	ASPHD2	57168
7160468	DHRS9	10170
2120026	LOC100134300	100134300
1500674	HIST2H3C	126961
2140242	TNFAIP6	7130
