# Supplementary material for: Detectable Changes in The Blood Transcriptome Are Present after Two Weeks of Antituberculosis Therapy
Source: PLoS One. 2012 Oct 2;7(10):e46191. doi: 10.1371/journal.pone.0046191 (PMC3462772; doi:10.1371/journal.pone.0046191)
Supplement: Table S3 — List of the 320 transcripts in the treatment-specific transcriptional signature. (XLSX) [file pone.0046191.s006.xlsx]

## Sheet: 1
Treatment Specific 320-transcript signature
ProbeID	Symbol	Entrez_Gene_ID
2190349	KCNJ15	3772
5860669	LOC100170939	100170939
4060717	LOC400499	400499
5700725	EPSTI1	94240
6100356	ALPL	249
2070646	GPR84	53831
4060626	ROR1	4919
130181	ANKRD22	118932
620136	LILRA5	353514
4860520	LOC134466	134466
5860075	CAMP	820
780209
5570398	FCGR1C	100132417
6620209	FCGR1B	2210
2230575	LOC642267	642267
20048	HIST2H2BF	440689
3990010
1510364	GBP5	115362
1340241	C5	727
6370768	ETV7	51513
3440095	PSG3	5671
50445	LOC728262	728262
580347	LOC388572	388572
4060014	LOC441124	441124
4280632	GAS6	2621
2490315
7100161	VNN2	8875
110639	MAPK14	1432
3180220	GPR109B	8843
4860255	ASPRV1	151516
3390097	LOC728093	728093
1030463	PROK2	60675
2970201	ABHD2	11057
6220735	MIR720	100302198
4200669	CR1	1378
3940356	CR1	1378
7560039	TAPBP	6892
6620725	PPAP2C	8612
2030309	SERPING1	710
5960731	SOD2	6648
3170273	FER1L3	26509
4780044	LOC389386	389386
5130025	LOC100134703	100134703
4120561	LIMK2	3985
1510255	LOC648164	648164
730008
5420646	CETP	1071
450424	CXCR7	57007
3830228	GPR109A	338442
1470382	IRF7	3665
5310445	KREMEN1	83999
3390301	KREMEN1	83999
5310754	VNN1	8876
7320767	LOC645822	645822
6840035	GBP1	2633
2190148	GBP1	2633
4260368	UBE2C	11065
3800398	FBXO6	26270
5900524	LACTB	114294
6220332	SLC6A12	6539
510072	LOC100132317	100132317
1400373	SLA	6503
2360091	RNU1G2	26864
6200577	CREB5	9586
4730059	BATF2	116071
460242	LOC391859	391859
2600735	TLR6	10333
3420241	SLC2A14	144195
7050519	CLEC4D	338339
7510647	CACNA1E	777
2450392	LOC642780	642780
4150014	CEACAM1	634
5700753	CEACAM1	634
1820725	LRRK2	120892
6200193	TncRNA	283131
3460053	SIPA1L2	57568
1580435	TGM2	7052
3420593	LMNB1	4001
4780128	ATF3	467
1690162
6590131	HP	3240
6330471	BLK	640
3440360	ZNF438	220929
2100458	LOC729010	729010
6100136	CASP4	837
6040398	SLC22A4	6583
6420750	TLR2	7097
2450364	VNN3	55350
2690477	LOC648710	648710
630255	LOC652578	652578
3360431	ZAK	51776
5390328	KCNJ15	3772
1050215	KCNJ15	3772
6020097	SERPINA1	5265
620403	LOC400759	400759
6280470	LOC728519	728519
5570114	GADD45G	10912
2710091	FCGR2C	9103
6110634	ERLIN1	10613
7610750	LOC100134660	100134660
4880537	LIMA1	51474
1050020	NLRC4	58484
3390121	CASP5	838
2900524	CCR2	1231
4760433	C16orf7	9605
3290458	FEZ1	9638
2320689	LOC653610	653610
5130767	MAPK14	1432
840685	IL1B	3553
1090333	CDKN2D	1032
1260270	AIM2	9447
4180148	LOC650546	650546
5390427	NAIP	4671
5340240	NAIP	4671
4860600	MAPK14	1432
1010360	GCH1	2643
5270377	LOC728790	728790
1510735	NTN3	4917
4010270	LOC440731	440731
1580360	LOC651612	651612
5910019	C1QB	713
6620630	XK	7504
6580717	ZMYND15	84225
2710709	FCGR1B	2210
5670152	RNU1-3	26869
3800050	ADCY3	109
830440	TLR5	7100
5560270	CARD17	440068
3930368	CARD17	440068
360132	LHFPL2	10184
1780564	CDC42	998
1050025	CR1	1378
4220592	CACNA2D3	55799
6290754	LOC652234	652234
6420594	TIFA	92610
1070367	C19orf59	199675
4260017	CDK5RAP2	55755
3890609	PLSCR1	5359
3780382	DKFZp761E198	91056
3140707	PARP9	83666
6650064	SIGLEC5	8778
4640270	SIGLEC5	8778
1030431	ACSL1	2180
3360132	SNX20	124460
540025	IL4R	3566
2470601	IL1RN	3557
60719	KCNJ2	3759
5340767	CEACAM1	634
2100725	KIR3DL3	115653
7610440	XAF1	54739
2710646	MSRB2	22921
3310341	FYB	2533
4640601
3310376	TIMM10	26519
6280301	LOC643313	643313
6510707	FER1L3	26509
3800019	NCR3	259197
3830433
1710553	HSPA6	3310
2940685	C1QA	712
2230553	USP32	84669
1230376	ALAS2	212
2030678	HIST2H2AB	317772
50136	CMTM5	116173
4290619	CREB5	9586
3360343	RSAD2	91543
5310437	MYL9	10398
2480327	MYL9	10398
1580750	LOC100130828	100130828
1010246	IFI6	2537
1090390	OAS1	4938
2140020	LIMK2	3985
3390048	LIMK2	3985
5910632	SMARCD3	6604
3420008	SNX6	58533
7400377	CEACAM6	4680
5050537	OPLAH	26873
4900747	C11orf75	56935
1240358	RAB20	55647
7200338	BMP2K	55589
1470685	ITGB3	3690
630315	DHRS9	10170
1660021	RNU4ATAC	100151683
6760286
3130220	TMEM158	25907
3290292	LAP3	51056
3780187	GYPB	2994
1090538	LOC100128737	100128737
4850592	P2RY14	9934
4610241	P2RY14	9934
1340364	P2RY14	9934
6510170	IFIT3	3437
1500280	IFIT3	3437
1440360	GPR141	353345
7570575	LOC642788	642788
4150270	ANKRD22	118932
4230328	CALD1	800
2140524	HIST1H3D	8351
5360626	SLC26A8	116369
770088	DTX3L	151636
1980431	DOK3	79930
5670465	ADM	133
620091	LOC730234	730234
1820592	HIST2H2AA3	8337
610451	HIST2H2AA3	8337
5220142	LIMK2	3985
2570041	WASF3	10810
6060053	LILRA6	79168
3870193	TMEM180	79847
4200754	ST3GAL4	6484
3710086	DHRS12	79758
6980133
2490463	MXI1	4601
3370400	LOC643313	643313
4010564	TRPM6	140803
4900239	CD274	29126
940274	GK	2710
3850630	HOMER2	9455
6380672	CA4	762
6650242	IFITM3	10410
1820750	STAT1	6772
2970482	RNU1-5	26863
1260066
6250615	PGLYRP1	8993
5870608	PPP1R3B	79660
3870338	IFI44L	10964
6660162	LRG1	116844
990349	MCTP2	55784
7510537	SCO2	9997
2510551	STK3	6788
3190050
1410192	TDRD9	122402
380082	LOC646144	646144
1470470	GPR97	222487
5260424	GPR97	222487
4230441	GPR97	222487
2370743	LOC100132858	100132858
6550259	CD151	977
3140487	BMX	660
520086	FCGR1A	2209
2570300	IFI44	10561
2710400	DSC2	1824
630619	HPSE	10855
6290672	LOC728417	728417
2570482	LOC728417	728417
5560471	FCAR	2204
3420259	MIR21	406991
2030170	CARD16	114769
870193	SP140	11262
5570039	LOC728744	728744
3360372	CCRL2	9034
5390204	SCARF1	8578
3990170	IFI27	3429
7040181	PFKFB2	5208
5900543	2004-09-01	5414
3180528	MMP9	4318
360377	TGFA	7039
460463	SMARCD3	6604
1260133	LOC642334	642334
5870678	LOC441763	441763
6420102	GPR109B	8843
1980524	GBP4	115361
20075	NDUFAF3	25915
5810689	PRRG4	79056
4210722	LOC641693	641693
3870170	LOC728093	728093
7100703	LOC100132287	100132287
6220739	GRAMD1B	57476
1030376	PLCG1	5335
4560746	FCAR	2204
1440341	C1QC	714
270240	SLC26A8	116369
4860746	LOC642684	642684
610270	ELL2	22936
1770243	IGF2BP3	10643
4220187	DYSF	8291
6180427	G0S2	50486
540161	DNAJC25-GNG10	552891
7650026	MUC1	4582
5310377	DSC2	1824
5550397	APOL6	80830
7040592	ITGAX	3687
520408	IFIT3	3437
1230671	LOC100134822	100134822
1820689
1410221	S100A12	6283
6270553	CXCL10	3627
5890095	LILRA5	353514
5310451	BCL6	604
4150369	GK	2710
5340279	LOC100133565	100133565
5390093	INSL3	3640
5960176	SCARNA22	677770
450202	ELF2	1998
4670458	2004-09-01	5414
240594	ANXA3	306
2030551	GPR27	2850
4920228	FFAR2	2867
4780075	CEACAM8	1088
2320750	MRVI1	10335
7330441	RNF13	11342
1430068	USF1	7391
3060435	LOC652750	652750
3450521	ECM1	1893
1450427	RTP4	64108
3610706	BMX	660
3850441	MAZ	4150
360360	LOC100129343	100129343
7560593	OSM	5008
3170241	LOC651524	651524
6100379	LOC648984	648984
5420678	LOC100132119	100132119
2970019	HIST1H4H	8365
3780047	GBP6	163351
4230102	SOCS3	9021
3060524	LOC153561	153561
7400102	ASPHD2	57168
7160468	DHRS9	10170
2120026	LOC100134300	100134300
2140242	TNFAIP6	7130
